# Supplementary material for: A Transparent Hydrogel-Ionic Conductor with High Water Retention and Self-Healing Ability
Source: Materials (Basel). 2024 Jan 6;17(2):288. doi: 10.3390/ma17020288 (PMC10817594; doi:10.3390/ma17020288)
Supplement: Supplementary file 1 [file materials-17-00288-s001.zip]

Archive with 1 entries (1 files):
- materials-2774469-supplementary.pdf
